# Supplementary material for: Integrated analysis of bulk and single-cell RNA-seq reveals the role of MYC signaling in lung adenocarcinoma
Source: Front Genet. 2022 Oct 10;13:1021978. doi: 10.3389/fgene.2022.1021978 (PMC9589149; doi:10.3389/fgene.2022.1021978)
Supplement: Supplementary file 1 [file Table2.XLSX]

## Sheet: Table S2
Table S2.Screening and identification of the Signature genes.
gene	type	gene_type	Rho_to_MYCtar_GSVAscore	Rho_type	uniCox_HR	uniCox_low95	uniCox_up95	uniCox_pvalue	km_HR	km_low95	km_up95	km_pvalue
C1orf112	S2	protein_coding	0.554824	PosMYC	1.316	1.068	1.62	0.01	1.3574	1.01541	1.81459	0.0383319
FKBP4	S2	protein_coding	0.578801	PosMYC	1.493	1.274	1.751	0	1.7913	1.33786	2.39843	7.54e-05
NCAPD2	S2	protein_coding	0.582598	PosMYC	1.34	1.146	1.567	0	1.4421	1.07882	1.92772	0.0133239
ANLN	S2	protein_coding	0.688727	PosMYC	1.335	1.2	1.484	0	1.86081	1.38938	2.4922	2.48e-05
BRCA1	S2	protein_coding	0.579821	PosMYC	1.227	1.058	1.423	0.007	1.49326	1.11644	1.99728	0.00657094
PSMC4	S2	protein_coding	0.504125	PosMYC	1.519	1.194	1.933	0.001	1.49156	1.11608	1.99337	0.00711218
TACC3	S2	protein_coding	0.662014	PosMYC	1.384	1.187	1.613	0	1.66525	1.24565	2.22619	0.00060944
MDH1	S2	protein_coding	0.517635	PosMYC	1.378	1.033	1.839	0.029	1.50521	1.12653	2.01117	0.00621946
STRAP	S2	protein_coding	0.557442	PosMYC	1.521	1.245	1.857	0	1.53871	1.15154	2.05604	0.0038899
DEPDC1	S2	protein_coding	0.778585	PosMYC	1.284	1.133	1.454	0	1.68781	1.26171	2.25781	0.000393855
ABCF2	S2	protein_coding	0.518636	PosMYC	1.456	1.075	1.973	0.015	1.38883	1.03935	1.85584	0.0265385
FAM136A	S2	protein_coding	0.595558	PosMYC	1.368	1.072	1.746	0.012	1.50697	1.12735	2.01442	0.00560115
DEPDC1B	S2	protein_coding	0.738624	PosMYC	1.3	1.148	1.472	0	1.9246	1.43922	2.57367	1.17e-05
SPDL1	S2	protein_coding	0.588972	PosMYC	1.458	1.204	1.765	0	1.45244	1.08649	1.94165	0.0116007
PSMA4	S2	protein_coding	0.573823	PosMYC	1.644	1.273	2.123	0	1.70176	1.27298	2.27498	0.000362406
NOP16	S2	protein_coding	0.570097	PosMYC	1.419	1.127	1.787	0.003	1.52855	1.14357	2.04314	0.00425903
MRPS10	S2	protein_coding	0.505875	PosMYC	1.346	1.076	1.684	0.009	1.50465	1.12606	2.01054	0.00610827
RFC2	S2	protein_coding	0.676318	PosMYC	1.341	1.087	1.653	0.006	1.45368	1.08799	1.9423	0.0121092
RAD51	S2	protein_coding	0.812195	PosMYC	1.331	1.153	1.537	0	1.52964	1.14416	2.04499	0.00410301
POLQ	S2	protein_coding	0.627697	PosMYC	1.239	1.057	1.452	0.008	1.38482	1.03572	1.85159	0.0274123
THOC3	S2	protein_coding	0.519395	PosMYC	1.276	1.013	1.608	0.039	1.4171	1.06051	1.8936	0.0189887
NDC1	S2	protein_coding	0.62211	PosMYC	1.371	1.135	1.656	0.001	1.40828	1.0537	1.88217	0.0207379
MRPS35	S2	protein_coding	0.610456	PosMYC	1.442	1.178	1.766	0	1.4649	1.0961	1.95779	0.00990524
INTS13	S2	protein_coding	0.570992	PosMYC	1.495	1.214	1.841	0	1.64517	1.22909	2.20211	0.000693035
MCM10	S2	protein_coding	0.808193	PosMYC	1.226	1.086	1.385	0.001	1.44883	1.08268	1.93881	0.0117266
ZC3H15	S2	protein_coding	0.576844	PosMYC	1.709	1.285	2.275	0	1.33861	1.00051	1.79097	0.0473413
MTHFD2	S2	protein_coding	0.710787	PosMYC	1.282	1.092	1.505	0.002	1.54215	1.15418	2.06054	0.00375993
ASPM	S2	protein_coding	0.652336	PosMYC	1.298	1.148	1.467	0	1.45667	1.0888	1.94883	0.0106675
PRR11	S2	protein_coding	0.751296	PosMYC	1.296	1.139	1.475	0	1.64854	1.23237	2.20524	0.000714231
PFN2	S2	protein_coding	0.550339	PosMYC	1.137	1.02	1.268	0.021	1.43279	1.07235	1.91438	0.0159493
TRIP13	S2	protein_coding	0.744579	PosMYC	1.175	1.048	1.318	0.006	1.67322	1.25095	2.23804	0.000510239
HMMR	S2	protein_coding	0.776467	PosMYC	1.37	1.205	1.558	0	1.92664	1.44073	2.57642	1.11e-05
MCM2	S2	protein_coding	0.660815	PosMYC	1.168	1.035	1.317	0.012	1.53017	1.14191	2.05045	0.00347833
NUP37	S2	protein_coding	0.686036	PosMYC	1.525	1.214	1.914	0	1.48981	1.11281	1.99453	0.00626282
GTSE1	S2	protein_coding	0.717984	PosMYC	1.297	1.144	1.472	0	1.9168	1.43214	2.56548	1.13e-05
WDR62	S2	protein_coding	0.509756	PosMYC	1.218	1.056	1.405	0.007	1.37962	1.03187	1.84456	0.0291095
MCM6	S2	protein_coding	0.723979	PosMYC	1.3	1.105	1.529	0.002	1.40866	1.05382	1.883	0.0203659
UNG	S2	protein_coding	0.691047	PosMYC	1.388	1.138	1.694	0.001	1.46789	1.0974	1.96347	0.00917606
SPAG5	S2	protein_coding	0.730449	PosMYC	1.25	1.106	1.412	0	1.66144	1.24225	2.22209	0.000615079
UBE2T	S2	protein_coding	0.832329	PosMYC	1.243	1.092	1.416	0.001	1.60181	1.19854	2.14075	0.0015603
VDAC3	S2	protein_coding	0.510372	PosMYC	1.286	1.055	1.568	0.013	1.49181	1.11639	1.99348	0.00721633
NDC80	S2	protein_coding	0.773685	PosMYC	1.274	1.132	1.432	0	1.63212	1.22084	2.18194	0.000977018
ORC1	S2	protein_coding	0.791305	PosMYC	1.256	1.1	1.434	0.001	1.45	1.08419	1.93925	0.0117929
AURKA	S2	protein_coding	0.788635	PosMYC	1.276	1.125	1.447	0	1.34444	1.00595	1.79683	0.0454487
TPX2	S2	protein_coding	0.787145	PosMYC	1.25	1.13	1.382	0	1.62982	1.2182	2.18052	0.000937731
DYNLL1	S2	protein_coding	0.52077	PosMYC	1.829	1.337	2.503	0	1.94605	1.45416	2.60431	6.81e-06
RPLP0	S2	protein_coding	0.517854	PosMYC	1.266	1.038	1.544	0.02	1.34419	1.00588	1.79627	0.04555
BIRC5	S2	protein_coding	0.843352	PosMYC	1.231	1.105	1.37	0	1.71233	1.28125	2.28843	0.000323435
KIF4A	S2	protein_coding	0.769109	PosMYC	1.277	1.139	1.431	0	1.64301	1.22792	2.19841	0.000758649
ZC3HC1	S2	protein_coding	0.535534	PosMYC	1.402	1.043	1.886	0.025	1.39073	1.04087	1.85819	0.0267842
HNRNPC	S2	protein_coding	0.581376	PosMYC	1.992	1.433	2.77	0	1.63902	1.22596	2.19126	0.000874225
WDR76	S2	protein_coding	0.615439	PosMYC	1.255	1.069	1.474	0.006	1.56876	1.17339	2.09735	0.0023535
CDC45	S2	protein_coding	0.799586	PosMYC	1.212	1.081	1.359	0.001	1.4495	1.0845	1.93736	0.0122586
CDC6	S2	protein_coding	0.783771	PosMYC	1.231	1.095	1.384	0	1.44103	1.07781	1.92666	0.0134261
CDC7	S2	protein_coding	0.577305	PosMYC	1.177	1.014	1.366	0.032	1.49127	1.11525	1.99408	0.00675934
RANBP1	S2	protein_coding	0.727488	PosMYC	1.386	1.141	1.685	0.001	1.53674	1.14998	2.05359	0.00393945
CENPM	S2	protein_coding	0.682425	PosMYC	1.325	1.148	1.528	0	1.71578	1.28337	2.29389	0.000279921
MCM5	S2	protein_coding	0.503806	PosMYC	1.45	1.197	1.757	0	1.77205	1.32533	2.36933	0.000122163
PRMT5	S2	protein_coding	0.506449	PosMYC	1.256	1.028	1.534	0.025	1.37125	1.02544	1.83368	0.0318376
POLE2	S2	protein_coding	0.625377	PosMYC	1.252	1.078	1.455	0.003	1.55985	1.16623	2.08632	0.00260517
GNPNAT1	S2	protein_coding	0.541572	PosMYC	1.63	1.371	1.937	0	1.70444	1.27309	2.28194	0.000279139
CDKN3	S2	protein_coding	0.791763	PosMYC	1.318	1.171	1.483	0	1.75614	1.31381	2.34739	0.000165876
ERH	S2	protein_coding	0.529238	PosMYC	1.442	1.12	1.855	0.004	1.64013	1.22741	2.19165	0.0010973
PSMB5	S2	protein_coding	0.593172	PosMYC	1.53	1.211	1.932	0	1.47152	1.10126	1.96627	0.0094834
GINS1	S2	protein_coding	0.742991	PosMYC	1.186	1.043	1.35	0.009	1.51864	1.13577	2.03059	0.00470405
MYBL2	S2	protein_coding	0.758938	PosMYC	1.152	1.055	1.258	0.002	1.38244	1.03447	1.84744	0.0288773
PFDN4	S2	protein_coding	0.608599	PosMYC	1.344	1.094	1.651	0.005	1.39046	1.04062	1.8579	0.0272544
MRGBP	S2	protein_coding	0.513845	PosMYC	1.286	1.017	1.626	0.035	1.35585	1.01476	1.81158	0.0406375
NOP56	S2	protein_coding	0.622021	PosMYC	1.271	1.025	1.577	0.029	1.39686	1.04437	1.86832	0.0232154
AHCY	S2	protein_coding	0.58125	PosMYC	1.238	1.012	1.515	0.038	1.60906	1.20426	2.14992	0.00152662
FAM83D	S2	protein_coding	0.679737	PosMYC	1.245	1.107	1.401	0	1.73907	1.3009	2.32482	0.000209093
CENPI	S2	protein_coding	0.662798	PosMYC	1.239	1.069	1.436	0.004	1.34225	1.00416	1.79416	0.0462081
OIP5	S2	protein_coding	0.679731	PosMYC	1.423	1.205	1.68	0	1.69027	1.26388	2.2605	0.000388154
MCM4	S2	protein_coding	0.757775	PosMYC	1.279	1.118	1.465	0	1.59323	1.19086	2.13156	0.00156898
ASF1B	S2	protein_coding	0.729426	PosMYC	1.252	1.093	1.435	0.001	1.48093	1.10802	1.97936	0.00805638
CCNE1	S2	protein_coding	0.628433	PosMYC	1.188	1.067	1.323	0.002	1.55723	1.16506	2.08141	0.00287864
PDCD5	S2	protein_coding	0.66706	PosMYC	1.412	1.146	1.739	0.001	1.69023	1.26442	2.25943	0.000423284
GPI	S2	protein_coding	0.567431	PosMYC	1.55	1.265	1.899	0	1.57189	1.17544	2.10206	0.00223045
SSBP1	S2	protein_coding	0.597781	PosMYC	1.564	1.189	2.057	0.001	1.82337	1.36419	2.4371	6.29e-05
NUDT1	S2	protein_coding	0.585079	PosMYC	1.432	1.171	1.752	0	1.44536	1.08167	1.93134	0.0131679
AIMP2	S2	protein_coding	0.584495	PosMYC	1.399	1.116	1.752	0.004	1.36418	1.02077	1.82313	0.0359583
LSM5	S2	protein_coding	0.513399	PosMYC	1.55	1.208	1.99	0.001	1.55056	1.1605	2.07174	0.00341048
CHCHD3	S2	protein_coding	0.597616	PosMYC	1.502	1.156	1.953	0.002	1.56936	1.17457	2.09686	0.00268949
POLD2	S2	protein_coding	0.523004	PosMYC	1.492	1.199	1.856	0	1.82669	1.36666	2.44157	5.78e-05
NPM3	S2	protein_coding	0.564787	PosMYC	1.212	1.014	1.449	0.034	1.66711	1.24759	2.22771	0.000648306
UBE2S	S2	protein_coding	0.71447	PosMYC	1.314	1.147	1.505	0	1.62309	1.21415	2.16976	0.00111713
PPIF	S2	protein_coding	0.617167	PosMYC	1.385	1.119	1.716	0.003	1.49257	1.11645	1.99539	0.00678042
C1QBP	S2	protein_coding	0.535552	PosMYC	1.37	1.12	1.677	0.002	1.65551	1.23901	2.212	0.000789152
UTP6	S2	protein_coding	0.510653	PosMYC	1.43	1.063	1.924	0.018	1.48218	1.10794	1.98283	0.00752081
PSMD11	S2	protein_coding	0.513766	PosMYC	1.581	1.26	1.984	0	1.53432	1.14763	2.05131	0.00379818
LRRC59	S2	protein_coding	0.507148	PosMYC	1.44	1.134	1.829	0.003	1.68208	1.25813	2.2489	0.000466483
NEIL3	S2	protein_coding	0.695999	PosMYC	1.26	1.131	1.404	0	1.69332	1.26724	2.26267	0.000451303
NCAPG	S2	protein_coding	0.806982	PosMYC	1.262	1.125	1.416	0	1.66804	1.24675	2.23168	0.000532667
CCDC34	S2	protein_coding	0.533973	PosMYC	1.335	1.14	1.564	0	1.47207	1.10157	1.96718	0.00930534
MTCH2	S2	protein_coding	0.521728	PosMYC	1.396	1.058	1.842	0.018	1.4185	1.06155	1.89548	0.018516
CCDC86	S2	protein_coding	0.552379	PosMYC	1.435	1.15	1.79	0.001	1.48925	1.11316	1.99242	0.00683033
PRPF19	S2	protein_coding	0.509065	PosMYC	1.438	1.109	1.866	0.006	1.34079	1.00308	1.79219	0.046529
PTGES3	S2	protein_coding	0.566468	PosMYC	1.62	1.285	2.043	0	1.8337	1.37208	2.45063	5.51e-05
FOXM1	S2	protein_coding	0.735006	PosMYC	1.265	1.137	1.407	0	1.69004	1.26296	2.26154	0.000384809
RAD51AP1	S2	protein_coding	0.744652	PosMYC	1.205	1.061	1.369	0.004	1.4707	1.10041	1.96558	0.00932014
EIF2B1	S2	protein_coding	0.508455	PosMYC	1.433	1.067	1.926	0.017	1.42591	1.06508	1.90899	0.015626
NUP107	S2	protein_coding	0.539409	PosMYC	1.288	1.072	1.548	0.007	1.56038	1.16662	2.08703	0.00262011
TIMELESS	S2	protein_coding	0.647314	PosMYC	1.231	1.057	1.434	0.008	1.5072	1.12672	2.01616	0.00537751
MRPL51	S2	protein_coding	0.535397	PosMYC	1.606	1.238	2.082	0	1.50336	1.12515	2.0087	0.00635085
GAPDH	S2	protein_coding	0.668311	PosMYC	1.609	1.354	1.913	0	1.84301	1.37686	2.46697	3.56e-05
CDCA3	S2	protein_coding	0.773243	PosMYC	1.299	1.139	1.482	0	1.90729	1.42605	2.55094	1.51e-05
TPI1	S2	protein_coding	0.633508	PosMYC	1.607	1.295	1.994	0	1.58886	1.18904	2.12312	0.00194886
SRSF9	S2	protein_coding	0.559557	PosMYC	1.473	1.14	1.903	0.003	1.40948	1.05219	1.8881	0.0188937
GMNN	S2	protein_coding	0.64132	PosMYC	1.216	1.031	1.436	0.021	1.41088	1.05525	1.88636	0.0196579
TTK	S2	protein_coding	0.774251	PosMYC	1.22	1.084	1.374	0.001	1.70863	1.27664	2.2868	0.00028209
KIF20A	S2	protein_coding	0.7874	PosMYC	1.33	1.167	1.515	0	1.87304	1.39992	2.50604	2.34e-05
POLR3G	S2	protein_coding	0.504706	PosMYC	1.398	1.172	1.669	0	1.48004	1.10716	1.97849	0.00809591
ECT2	S2	protein_coding	0.661024	PosMYC	1.367	1.195	1.564	0	1.73186	1.29459	2.31684	0.000205438
UMPS	S2	protein_coding	0.537435	PosMYC	1.466	1.126	1.909	0.004	1.59998	1.19583	2.14071	0.00139549
SF3B6	S2	protein_coding	0.5877	PosMYC	1.477	1.136	1.92	0.004	1.39441	1.04362	1.86311	0.0255038
CENPA	S2	protein_coding	0.804316	PosMYC	1.22	1.094	1.361	0	1.69593	1.26865	2.26711	0.000393577
PSMD14	S2	protein_coding	0.638148	PosMYC	1.478	1.164	1.877	0.001	1.50023	1.12235	2.00534	0.006169
PPM1G	S2	protein_coding	0.627883	PosMYC	1.499	1.165	1.928	0.002	1.59351	1.19198	2.13031	0.00169817
WDR75	S2	protein_coding	0.52128	PosMYC	1.514	1.137	2.016	0.005	1.34226	1.00417	1.79418	0.046061
CCT4	S2	protein_coding	0.679325	PosMYC	1.528	1.219	1.915	0	1.46688	1.0978	1.96005	0.0100602
PDCL3	S2	protein_coding	0.535013	PosMYC	1.354	1.046	1.752	0.022	1.50799	1.12788	2.01621	0.0055049
HSPE1	S2	protein_coding	0.603077	PosMYC	1.338	1.091	1.64	0.005	1.6322	1.22113	2.18164	0.000988574
DARS1	S2	protein_coding	0.541269	PosMYC	1.627	1.238	2.138	0	1.67713	1.25446	2.24221	0.000508563
PNO1	S2	protein_coding	0.636426	PosMYC	1.367	1.072	1.744	0.012	1.57593	1.17913	2.10625	0.00223009
FARSB	S2	protein_coding	0.617102	PosMYC	1.667	1.263	2.199	0	1.56953	1.17462	2.0972	0.00254808
CACYBP	S2	protein_coding	0.628129	PosMYC	1.536	1.223	1.929	0	1.56749	1.17267	2.09522	0.00245404
LRRC42	S2	protein_coding	0.540796	PosMYC	1.422	1.144	1.768	0.002	1.34548	1.00637	1.79887	0.0434501
SRM	S2	protein_coding	0.532403	PosMYC	1.423	1.123	1.803	0.003	1.543	1.15475	2.06179	0.00368462
AGMAT	S2	protein_coding	0.503234	PosMYC	1.306	1.104	1.546	0.002	1.61243	1.20571	2.15635	0.00124402
EBNA1BP2	S2	protein_coding	0.557498	PosMYC	1.34	1.036	1.735	0.026	1.39819	1.0462	1.86861	0.0237231
CDC20	S2	protein_coding	0.832716	PosMYC	1.23	1.106	1.367	0	1.45364	1.08757	1.94293	0.0116231
NEK2	S2	protein_coding	0.802164	PosMYC	1.284	1.147	1.437	0	1.65068	1.23314	2.20961	0.000649106
CENPF	S2	protein_coding	0.631041	PosMYC	1.236	1.104	1.383	0	1.38936	1.03883	1.85818	0.0255832
POLR1G	S2	protein_coding	0.548094	PosMYC	1.502	1.212	1.862	0	1.53319	1.14653	2.05024	0.00383151
KIF14	S2	protein_coding	0.681457	PosMYC	1.342	1.178	1.528	0	1.69858	1.26966	2.2724	0.000339901
CPSF3	S2	protein_coding	0.605765	PosMYC	1.355	1.046	1.756	0.021	1.65831	1.2409	2.21613	0.000717922
SLIRP	S2	protein_coding	0.530795	PosMYC	1.537	1.185	1.995	0.001	1.50505	1.12635	2.01107	0.00610426
HELLS	S2	protein_coding	0.560163	PosMYC	1.221	1.044	1.428	0.012	1.59319	1.19044	2.1322	0.00154388
CENPL	S2	protein_coding	0.639166	PosMYC	1.293	1.052	1.591	0.015	1.4695	1.09935	1.96429	0.00923718
TCP1	S2	protein_coding	0.549097	PosMYC	1.445	1.163	1.795	0.001	1.35514	1.01268	1.8134	0.0388038
NUDCD1	S2	protein_coding	0.549153	PosMYC	1.402	1.135	1.732	0.002	1.48946	1.11435	1.99083	0.00704991
MASTL	S2	protein_coding	0.574216	PosMYC	1.33	1.093	1.618	0.004	1.47471	1.10172	1.97398	0.00807309
TMPO	S2	protein_coding	0.627588	PosMYC	1.337	1.123	1.592	0.001	1.51891	1.13568	2.03146	0.00450648
NCAPH	S2	protein_coding	0.786482	PosMYC	1.254	1.107	1.421	0	1.53552	1.14795	2.05395	0.00364035
KIF18A	S2	protein_coding	0.656781	PosMYC	1.432	1.218	1.683	0	1.8346	1.37116	2.45469	4.12e-05
CBX3	S2	protein_coding	0.548733	PosMYC	1.486	1.172	1.886	0.001	1.64178	1.22739	2.19608	0.000778109
ZWINT	S2	protein_coding	0.792922	PosMYC	1.247	1.097	1.418	0.001	1.56598	1.17133	2.09359	0.00249266
CENPK	S2	protein_coding	0.621725	PosMYC	1.272	1.1	1.47	0.001	1.70066	1.27077	2.27597	0.000307274
TUBA1B	S2	protein_coding	0.59878	PosMYC	1.343	1.127	1.601	0.001	1.51781	1.13487	2.02996	0.00465253
STIL	S2	protein_coding	0.589903	PosMYC	1.239	1.06	1.449	0.007	1.56125	1.16692	2.08883	0.00247928
HJURP	S2	protein_coding	0.778938	PosMYC	1.298	1.159	1.454	0	1.92831	1.44156	2.5794	1.05e-05
CKS2	S2	protein_coding	0.773393	PosMYC	1.214	1.054	1.397	0.007	1.37716	1.0307	1.84008	0.0311399
HROB	S2	protein_coding	0.693522	PosMYC	1.259	1.103	1.436	0.001	1.69188	1.26538	2.26213	0.00040483
SNRPD2	S2	protein_coding	0.547125	PosMYC	1.343	1.108	1.629	0.003	1.39531	1.04405	1.86473	0.0245281
SNRPB	S2	protein_coding	0.603165	PosMYC	1.236	1.021	1.498	0.03	1.40487	1.05137	1.87723	0.0229322
EIF2S2	S2	protein_coding	0.609289	PosMYC	1.59	1.198	2.111	0.001	1.38112	1.03349	1.84567	0.0292674
PDCD2L	S2	protein_coding	0.556824	PosMYC	1.247	1.004	1.547	0.045	1.35409	1.01345	1.80923	0.0412907
UBA2	S2	protein_coding	0.555861	PosMYC	1.413	1.139	1.754	0.002	1.4227	1.06373	1.9028	0.0165713
BCL2L12	S2	protein_coding	0.521348	PosMYC	1.322	1.074	1.627	0.009	1.4722	1.10113	1.96832	0.00883048
PRMT1	S2	protein_coding	0.57768	PosMYC	1.371	1.06	1.773	0.016	1.37406	1.02725	1.83796	0.030775
EMG1	S2	protein_coding	0.511734	PosMYC	1.321	1.06	1.645	0.013	1.52854	1.14396	2.04242	0.00448645
DLGAP5	S2	protein_coding	0.774729	PosMYC	1.314	1.174	1.472	0	1.7256	1.29033	2.30771	0.000237175
TIMM8A	S2	protein_coding	0.582475	PosMYC	1.348	1.047	1.736	0.021	1.34375	1.00528	1.79619	0.0455625
YEATS4	S2	protein_coding	0.544475	PosMYC	1.161	1.017	1.325	0.027	1.45047	1.08558	1.938	0.0127226
AUNIP	S2	protein_coding	0.76506	PosMYC	1.26	1.092	1.454	0.002	1.49346	1.11749	1.99592	0.00694361
PKMYT1	S2	protein_coding	0.688085	PosMYC	1.307	1.14	1.499	0	1.61984	1.21174	2.16539	0.00117297
SEM1	S2	protein_coding	0.52787	PosMYC	1.289	1.017	1.633	0.036	1.35579	1.01469	1.81156	0.0402362
PAICS	S2	protein_coding	0.692682	PosMYC	1.474	1.22	1.781	0	1.42263	1.06463	1.90101	0.0176607
PPAT	S2	protein_coding	0.597011	PosMYC	1.32	1.102	1.582	0.003	1.3953	1.04348	1.86574	0.0237278
MRPS12	S2	protein_coding	0.53438	PosMYC	1.367	1.127	1.658	0.002	1.50324	1.125	2.00864	0.00617238
HAT1	S2	protein_coding	0.517314	PosMYC	1.405	1.085	1.82	0.01	1.34716	1.00819	1.8001	0.0444484
KNSTRN	S2	protein_coding	0.744845	PosMYC	1.331	1.135	1.56	0	1.63082	1.21929	2.18124	0.000953816
E2F8	S2	protein_coding	0.58244	PosMYC	1.207	1.047	1.39	0.009	1.39569	1.04419	1.86553	0.0241
PIMREG	S2	protein_coding	0.803435	PosMYC	1.239	1.103	1.392	0	1.53603	1.14912	2.05321	0.00373376
SGO1	S2	protein_coding	0.753263	PosMYC	1.344	1.15	1.572	0	1.55489	1.16286	2.07909	0.00284694
TOMM40	S2	protein_coding	0.630505	PosMYC	1.444	1.195	1.744	0	1.45392	1.08793	1.94302	0.0115347
DKC1	S2	protein_coding	0.676009	PosMYC	1.286	1.024	1.614	0.03	1.35286	1.01101	1.81031	0.0397546
NOL11	S2	protein_coding	0.54502	PosMYC	1.475	1.143	1.904	0.003	1.56052	1.16672	2.08722	0.00255665
TUBG1	S2	protein_coding	0.602623	PosMYC	1.262	1.054	1.511	0.011	1.53614	1.14953	2.05278	0.00392419
PSME3	S2	protein_coding	0.516974	PosMYC	1.467	1.153	1.867	0.002	1.82651	1.36423	2.44545	4.32e-05
TOP2A	S2	protein_coding	0.744496	PosMYC	1.173	1.059	1.3	0.002	1.49309	1.11598	1.99762	0.00649373
SNRPA1	S2	protein_coding	0.560218	PosMYC	1.558	1.224	1.983	0	1.56394	1.17036	2.08989	0.0027382
FAAP24	S2	protein_coding	0.572157	PosMYC	1.288	1.067	1.556	0.008	1.39889	1.04672	1.86955	0.0234389
RAN	S2	protein_coding	0.782471	PosMYC	1.46	1.181	1.804	0	1.55437	1.16294	2.07757	0.00291832
SEC61G	S2	protein_coding	0.537617	PosMYC	1.602	1.331	1.928	0	1.69904	1.27096	2.27131	0.000376693
EIF5A	S2	protein_coding	0.618729	PosMYC	1.629	1.304	2.036	0	1.83478	1.37316	2.45159	6.03e-05
PCNA	S2	protein_coding	0.715729	PosMYC	1.24	1.043	1.474	0.015	1.52136	1.13839	2.03316	0.00468749
TESMIN	S2	protein_coding	0.517834	PosMYC	1.299	1.15	1.468	0	1.67167	1.24943	2.23661	0.000511961
POMP	S2	protein_coding	0.519344	PosMYC	1.438	1.115	1.855	0.005	1.36266	1.01974	1.82089	0.0369668
RFC3	S2	protein_coding	0.673076	PosMYC	1.254	1.053	1.492	0.011	1.36388	1.01999	1.82371	0.0350264
CCDC59	S2	protein_coding	0.603143	PosMYC	1.367	1.068	1.749	0.013	1.39222	1.04065	1.86258	0.0237387
CCNB1	S2	protein_coding	0.871684	PosMYC	1.351	1.191	1.533	0	1.73236	1.29532	2.31685	0.000216382
PSRC1	S2	protein_coding	0.661219	PosMYC	1.245	1.068	1.452	0.005	1.57545	1.17859	2.10596	0.00220493
LDHA	S2	protein_coding	0.529368	PosMYC	1.748	1.442	2.118	0	1.73212	1.29514	2.31652	0.000215849
CDCA8	S2	protein_coding	0.776818	PosMYC	1.24	1.097	1.402	0.001	1.49525	1.11882	1.99833	0.00676927
C9orf40	S2	protein_coding	0.536744	PosMYC	1.32	1.095	1.591	0.004	1.59176	1.19068	2.12794	0.00169848
TROAP	S2	protein_coding	0.755515	PosMYC	1.186	1.064	1.322	0.002	1.53088	1.14482	2.04713	0.00397901
ESPL1	S2	protein_coding	0.729951	PosMYC	1.237	1.093	1.399	0.001	1.55161	1.16043	2.07465	0.00301914
CCT7	S2	protein_coding	0.693548	PosMYC	1.571	1.205	2.048	0.001	1.70839	1.27813	2.28349	0.000336249
MRPL44	S2	protein_coding	0.508071	PosMYC	1.646	1.219	2.221	0.001	1.49943	1.12222	2.00345	0.00665055
PWP1	S2	protein_coding	0.583922	PosMYC	1.623	1.194	2.207	0.002	1.45239	1.08622	1.942	0.0112456
BORA	S2	protein_coding	0.511168	PosMYC	1.344	1.108	1.629	0.003	1.56572	1.17022	2.09489	0.00231569
TBRG4	S2	protein_coding	0.565888	PosMYC	1.575	1.238	2.004	0	1.70887	1.27762	2.28568	0.000296643
TACO1	S2	protein_coding	0.583111	PosMYC	1.508	1.134	2.006	0.005	1.34428	1.00593	1.79642	0.0474883
MRPL47	S2	protein_coding	0.657801	PosMYC	1.433	1.154	1.779	0.001	1.66164	1.24351	2.22036	0.000703987
SMC2	S2	protein_coding	0.508252	PosMYC	1.347	1.132	1.604	0.001	1.53169	1.14398	2.05081	0.00365333
PSMB7	S2	protein_coding	0.522749	PosMYC	1.934	1.44	2.597	0	1.80215	1.34681	2.41145	7.1e-05
CTSV	S2	protein_coding	0.56271	PosMYC	1.209	1.098	1.33	0	1.68317	1.25864	2.25091	0.000426673
DSCC1	S2	protein_coding	0.778364	PosMYC	1.263	1.101	1.449	0.001	1.63346	1.22184	2.18376	0.000935249
ARHGEF39	S2	protein_coding	0.576522	PosMYC	1.302	1.088	1.559	0.004	1.71907	1.2855	2.29887	0.00026487
HMGA1	S2	protein_coding	0.656589	PosMYC	1.333	1.178	1.508	0	1.62081	1.21246	2.16669	0.00116179
MRPL15	S2	protein_coding	0.651818	PosMYC	1.42	1.178	1.711	0	1.56085	1.16753	2.08667	0.00262701
GGH	S2	protein_coding	0.650446	PosMYC	1.179	1.056	1.316	0.003	1.43786	1.07567	1.922	0.0139116
DCUN1D5	S2	protein_coding	0.545959	PosMYC	1.427	1.107	1.839	0.006	1.59775	1.19336	2.13917	0.00142068
KIF23	S2	protein_coding	0.770654	PosMYC	1.29	1.14	1.459	0	1.99028	1.48668	2.66447	3.36e-06
KNL1	S2	protein_coding	0.63763	PosMYC	1.379	1.185	1.606	0	1.79739	1.3433	2.40498	7.24e-05
SELENOI	S2	protein_coding	0.531706	PosMYC	1.287	1.086	1.525	0.004	1.35639	1.01483	1.81291	0.0391617
CENPO	S2	protein_coding	0.623806	PosMYC	1.344	1.109	1.63	0.003	1.46288	1.09398	1.95617	0.00991357
KIF11	S2	protein_coding	0.744438	PosMYC	1.289	1.133	1.466	0	1.66466	1.24386	2.22783	0.00053643
CEP55	S2	protein_coding	0.763874	PosMYC	1.264	1.124	1.422	0	1.53528	1.14807	2.05307	0.00369815
KIF20B	S2	protein_coding	0.581069	PosMYC	1.345	1.139	1.588	0	1.51021	1.12859	2.02086	0.0049483
DNA2	S2	protein_coding	0.564694	PosMYC	1.171	1.004	1.365	0.044	1.37562	1.02891	1.83916	0.0306135
METTL5	S2	protein_coding	0.580897	PosMYC	1.658	1.266	2.17	0	1.65364	1.23679	2.211	0.000708177
OLA1	S2	protein_coding	0.652597	PosMYC	1.517	1.191	1.933	0.001	1.3964	1.04507	1.86585	0.0245529
CENPE	S2	protein_coding	0.648506	PosMYC	1.312	1.138	1.512	0	1.55369	1.16197	2.07746	0.00291096
YARS2	S2	protein_coding	0.559333	PosMYC	1.583	1.259	1.99	0	1.75415	1.31177	2.34571	0.00015361
TDG	S2	protein_coding	0.504545	PosMYC	1.381	1.126	1.694	0.002	1.43681	1.07348	1.92313	0.013241
NABP2	S2	protein_coding	0.657294	PosMYC	1.319	1.03	1.689	0.028	1.37568	1.02959	1.8381	0.0317289
DENR	S2	protein_coding	0.589923	PosMYC	1.515	1.179	1.947	0.001	1.4248	1.06426	1.90747	0.0157646
DIAPH3	S2	protein_coding	0.652336	PosMYC	1.373	1.176	1.603	0	1.58528	1.18533	2.12017	0.00180851
EIF4A3	S2	protein_coding	0.689177	PosMYC	1.413	1.136	1.757	0.002	1.66654	1.24601	2.22899	0.000567406
PLK4	S2	protein_coding	0.688882	PosMYC	1.28	1.104	1.484	0.001	1.59656	1.19366	2.13545	0.00155231
KIF2C	S2	protein_coding	0.790943	PosMYC	1.225	1.096	1.37	0	1.58365	1.18467	2.117	0.00196329
PSMA5	S2	protein_coding	0.55659	PosMYC	1.548	1.203	1.992	0.001	1.71236	1.28083	2.28927	0.000290733
NUF2	S2	protein_coding	0.806386	PosMYC	1.201	1.073	1.345	0.001	1.55793	1.16557	2.08235	0.00284756
PFDN2	S2	protein_coding	0.584878	PosMYC	1.371	1.106	1.7	0.004	1.53415	1.1482	2.04983	0.00418363
HDGF	S2	protein_coding	0.569145	PosMYC	1.36	1.096	1.689	0.005	1.64463	1.23011	2.19883	0.000813338
MRPL9	S2	protein_coding	0.559689	PosMYC	1.375	1.076	1.757	0.011	1.56288	1.16925	2.08902	0.0026304
DTL	S2	protein_coding	0.675216	PosMYC	1.349	1.17	1.557	0	1.4632	1.09361	1.95768	0.00969255
TPRKB	S2	protein_coding	0.611471	PosMYC	1.439	1.112	1.863	0.006	1.58473	1.18584	2.1178	0.00200061
HSPD1	S2	protein_coding	0.737937	PosMYC	1.492	1.222	1.82	0	1.71753	1.28436	2.29679	0.000270801
FANCD2	S2	protein_coding	0.59772	PosMYC	1.341	1.104	1.629	0.003	1.46533	1.09518	1.96058	0.00943196
LYAR	S2	protein_coding	0.651679	PosMYC	1.603	1.295	1.985	0	1.43517	1.07347	1.91875	0.0143707
ENOPH1	S2	protein_coding	0.510876	PosMYC	1.342	1.017	1.771	0.038	1.37219	1.02693	1.83353	0.0325929
CCNA2	S2	protein_coding	0.789911	PosMYC	1.301	1.161	1.458	0	1.84391	1.37845	2.46655	3.8e-05
MTFR2	S2	protein_coding	0.750618	PosMYC	1.289	1.118	1.486	0	1.73999	1.30058	2.32785	0.000181579
CDCA5	S2	protein_coding	0.797584	PosMYC	1.295	1.15	1.458	0	1.60782	1.20282	2.14919	0.00141173
CCT6A	S2	protein_coding	0.632434	PosMYC	1.477	1.259	1.734	0	1.59608	1.19362	2.13424	0.00156013
NCAPG2	S2	protein_coding	0.637398	PosMYC	1.268	1.091	1.472	0.002	1.53566	1.14771	2.05476	0.00359265
GINS4	S2	protein_coding	0.675361	PosMYC	1.198	1.024	1.401	0.024	1.54668	1.15582	2.06972	0.0029694
SIGMAR1	S2	protein_coding	0.514149	PosMYC	1.308	1.032	1.657	0.026	1.43591	1.07469	1.91855	0.0152948
MKI67	S2	protein_coding	0.6363	PosMYC	1.254	1.119	1.404	0	1.42278	1.06379	1.90291	0.0167551
SSRP1	S2	protein_coding	0.522883	PosMYC	1.447	1.136	1.842	0.003	1.41267	1.05632	1.88922	0.0190914
INCENP	S2	protein_coding	0.561801	PosMYC	1.296	1.102	1.524	0.002	1.73319	1.29469	2.3202	0.000189381
CHEK1	S2	protein_coding	0.711698	PosMYC	1.317	1.157	1.498	0	1.56053	1.16704	2.08671	0.00264105
CCT5	S2	protein_coding	0.688139	PosMYC	1.3	1.09	1.551	0.004	1.65978	1.24102	2.21984	0.000625916
TEX30	S2	protein_coding	0.53209	PosMYC	1.293	1.065	1.57	0.009	1.53533	1.1486	2.05226	0.00378047
CENPU	S2	protein_coding	0.688343	PosMYC	1.309	1.143	1.499	0	1.63726	1.22465	2.18888	0.000894774
SPC25	S2	protein_coding	0.793102	PosMYC	1.36	1.187	1.559	0	1.68522	1.26045	2.25313	0.000448838
CENPH	S2	protein_coding	0.741631	PosMYC	1.427	1.201	1.695	0	1.6002	1.19717	2.13892	0.00155302
BUB3	S2	protein_coding	0.571646	PosMYC	1.613	1.244	2.091	0	1.89809	1.41786	2.54098	1.37e-05
ATP5MC3	S2	protein_coding	0.594231	PosMYC	1.413	1.123	1.779	0.003	1.44938	1.08473	1.9366	0.0127176
SKA1	S2	protein_coding	0.790481	PosMYC	1.265	1.119	1.431	0	1.53484	1.14745	2.05303	0.00369287
EME1	S2	protein_coding	0.642076	PosMYC	1.245	1.056	1.468	0.009	1.36055	1.01792	1.8185	0.0373939
NIFK	S2	protein_coding	0.610568	PosMYC	1.368	1.09	1.716	0.007	1.53048	1.145	2.04574	0.00415273
CCT8	S2	protein_coding	0.556513	PosMYC	1.609	1.238	2.09	0	1.64509	1.23045	2.19944	0.000803841
MTERF3	S2	protein_coding	0.522427	PosMYC	1.36	1.069	1.729	0.012	1.49691	1.11942	2.00169	0.00620608
TBC1D31	S2	protein_coding	0.586735	PosMYC	1.383	1.126	1.697	0.002	1.75894	1.31409	2.35438	0.000129304
ATAD2	S2	protein_coding	0.646526	PosMYC	1.218	1.062	1.398	0.005	1.48255	1.10787	1.98396	0.00724077
SASS6	S2	protein_coding	0.525896	PosMYC	1.258	1.041	1.52	0.018	1.47745	1.10331	1.97845	0.00775326
BUB1B	S2	protein_coding	0.777036	PosMYC	1.255	1.112	1.415	0	1.81505	1.35675	2.42817	5.76e-05
CCNB2	S2	protein_coding	0.837342	PosMYC	1.285	1.139	1.45	0	1.62756	1.21689	2.17682	0.000990747
CDC25C	S2	protein_coding	0.800281	PosMYC	1.387	1.201	1.603	0	1.89818	1.41931	2.5386	1.75e-05
MIS18A	S2	protein_coding	0.64592	PosMYC	1.33	1.107	1.597	0.002	1.433	1.07186	1.91582	0.0149557
PSMB4	S2	protein_coding	0.506365	PosMYC	1.379	1.076	1.768	0.011	1.39684	1.04541	1.8664	0.0249935
CCDC58	S2	protein_coding	0.6979	PosMYC	1.393	1.122	1.729	0.003	1.36804	1.02388	1.82788	0.0350886
LSM12	S2	protein_coding	0.550094	PosMYC	1.348	1.052	1.729	0.018	1.38011	1.03244	1.84485	0.0292467
RACGAP1	S2	protein_coding	0.789032	PosMYC	1.286	1.12	1.478	0	1.76081	1.31441	2.35882	0.000111893
SPC24	S2	protein_coding	0.765408	PosMYC	1.256	1.102	1.432	0.001	1.53836	1.15062	2.05676	0.00358041
TEDC2	S2	protein_coding	0.643437	PosMYC	1.262	1.088	1.464	0.002	1.71938	1.28603	2.29874	0.000273097
COA7	S2	protein_coding	0.517035	PosMYC	1.325	1.043	1.685	0.021	1.38545	1.03683	1.85131	0.0278811
MAIP1	S2	protein_coding	0.507232	PosMYC	1.455	1.111	1.905	0.006	1.44995	1.08498	1.93769	0.0123704
BOLA3	S2	protein_coding	0.607707	PosMYC	1.359	1.09	1.695	0.006	1.37791	1.03126	1.84108	0.031697
CCT3	S2	protein_coding	0.669917	PosMYC	1.493	1.2	1.859	0	1.53447	1.14838	2.05036	0.00407242
CIP2A	S2	protein_coding	0.688743	PosMYC	1.234	1.077	1.413	0.002	1.50008	1.12147	2.00651	0.00591511
SGO2	S2	protein_coding	0.653438	PosMYC	1.396	1.184	1.645	0	1.678	1.25481	2.24392	0.000476018
GMPS	S2	protein_coding	0.538976	PosMYC	1.482	1.207	1.819	0	1.41477	1.05834	1.89122	0.0186079
KIF15	S2	protein_coding	0.73815	PosMYC	1.21	1.054	1.389	0.007	1.33606	0.999168	1.78654	0.0492898
POLR2H	S2	protein_coding	0.529955	PosMYC	1.333	1.052	1.69	0.017	1.52468	1.14086	2.03762	0.00455953
RPL39L	S2	protein_coding	0.524208	PosMYC	1.13	1.016	1.257	0.024	1.47522	1.10402	1.97122	0.0090003
SLBP	S2	protein_coding	0.55905	PosMYC	1.351	1.077	1.695	0.009	1.3632	1.0197	1.8224	0.0357207
H2AZ1	S2	protein_coding	0.786081	PosMYC	1.492	1.232	1.808	0	1.93511	1.44809	2.58592	1.3e-05
CDC25A	S2	protein_coding	0.781709	PosMYC	1.315	1.134	1.525	0	1.4083	1.05371	1.8822	0.0207506
POC1A	S2	protein_coding	0.760845	PosMYC	1.294	1.104	1.518	0.002	1.71191	1.2802	2.28919	0.000296152
MAD2L1	S2	protein_coding	0.825635	PosMYC	1.283	1.13	1.456	0	1.71365	1.28149	2.29154	0.000285388
ABCE1	S2	protein_coding	0.516436	PosMYC	1.395	1.097	1.773	0.007	1.59506	1.19312	2.13239	0.00165429
PTTG1	S2	protein_coding	0.713879	PosMYC	1.305	1.14	1.494	0	1.58561	1.18662	2.11877	0.00203164
DCAF13	S2	protein_coding	0.555338	PosMYC	1.3	1.043	1.62	0.019	1.44522	1.08146	1.93134	0.0130227
ZNF367	S2	protein_coding	0.574283	PosMYC	1.243	1.061	1.455	0.007	1.61615	1.20812	2.16198	0.00113433
MELK	S2	protein_coding	0.767653	PosMYC	1.214	1.089	1.353	0	1.49273	1.11657	1.99561	0.00675626
SKA3	S2	protein_coding	0.788341	PosMYC	1.334	1.166	1.525	0	1.81257	1.35617	2.42257	7.4e-05
DDIAS	S2	protein_coding	0.658663	PosMYC	1.253	1.076	1.458	0.004	1.45985	1.09115	1.95315	0.0101701
LRR1	S2	protein_coding	0.598581	PosMYC	1.26	1.024	1.552	0.029	1.42431	1.06588	1.90327	0.0171457
ATP5F1C	S2	protein_coding	0.531887	PosMYC	1.352	1.048	1.744	0.02	1.4481	1.0836	1.93521	0.012469
VDAC2	S2	protein_coding	0.569255	PosMYC	1.643	1.294	2.087	0	1.59872	1.19625	2.13661	0.00161818
HPRT1	S2	protein_coding	0.521269	PosMYC	1.319	1.088	1.599	0.005	1.50528	1.12658	2.01126	0.00617079
NOLC1	S2	protein_coding	0.500194	PosMYC	1.405	1.132	1.744	0.002	1.39114	1.03985	1.86111	0.0250662
CCT2	S2	protein_coding	0.702285	PosMYC	1.229	1.075	1.403	0.002	1.55989	1.16742	2.08428	0.0029303
CENPN	S2	protein_coding	0.70079	PosMYC	1.407	1.175	1.685	0	1.64712	1.23167	2.20272	0.000741814
PCLAF	S2	protein_coding	0.755934	PosMYC	1.356	1.171	1.57	0	1.75969	1.31587	2.3532	0.000143346
PLK1	S2	protein_coding	0.767017	PosMYC	1.381	1.219	1.565	0	1.78608	1.33497	2.38964	9.03e-05
PHB	S2	protein_coding	0.613227	PosMYC	1.422	1.103	1.834	0.007	1.55032	1.15992	2.07211	0.00311421
SNRPD1	S2	protein_coding	0.750478	PosMYC	1.357	1.082	1.702	0.008	1.42759	1.06845	1.90744	0.0169115
RRM1	S2	protein_coding	0.542202	PosMYC	1.349	1.102	1.651	0.004	1.52071	1.13592	2.03585	0.00432265
CDT1	S2	protein_coding	0.742134	PosMYC	1.269	1.121	1.435	0	1.41476	1.05883	1.89035	0.0197938
TUBA1C	S2	protein_coding	0.687364	PosMYC	1.432	1.191	1.723	0	1.69831	1.26809	2.27449	0.000291127
CHAF1A	S2	protein_coding	0.56014	PosMYC	1.269	1.055	1.527	0.012	1.36601	1.02213	1.82559	0.0350365
C19orf48	S2	transcribed_unitary_pseudogene	0.69392	PosMYC	1.342	1.126	1.6	0.001	1.47427	1.10321	1.97013	0.00899205
TK1	S2	protein_coding	0.702106	PosMYC	1.313	1.159	1.488	0	1.75731	1.31411	2.34999	0.000150622
PBK	S2	protein_coding	0.801319	PosMYC	1.246	1.119	1.386	0	1.64978	1.23418	2.20533	0.000756859
COPS6	S2	protein_coding	0.574737	PosMYC	1.416	1.107	1.813	0.006	1.44421	1.0809	1.92964	0.0136792
COA6	S2	protein_coding	0.515607	PosMYC	1.429	1.183	1.726	0	1.72466	1.28994	2.30587	0.000244735
DTYMK	S2	protein_coding	0.724634	PosMYC	1.461	1.197	1.782	0	1.61531	1.20896	2.15825	0.00144047
STIP1	S2	protein_coding	0.55887	PosMYC	1.456	1.154	1.838	0.002	1.33619	0.999664	1.786	0.0499002
FEN1	S2	protein_coding	0.729609	PosMYC	1.373	1.161	1.622	0	1.43362	1.07252	1.91629	0.0146573
UBE2V2	S2	protein_coding	0.536649	PosMYC	1.477	1.167	1.869	0.001	1.59305	1.19107	2.1307	0.001573
CKAP2L	S2	protein_coding	0.740386	PosMYC	1.324	1.16	1.512	0	1.57975	1.18153	2.11218	0.0020042
BUB1	S2	protein_coding	0.76705	PosMYC	1.248	1.106	1.409	0	1.69769	1.26936	2.27054	0.000353508
CDK1	S2	protein_coding	0.797307	PosMYC	1.281	1.136	1.443	0	1.8446	1.37996	2.46569	4.41e-05
PA2G4	S2	protein_coding	0.697002	PosMYC	1.656	1.274	2.152	0	1.44379	1.08056	1.92912	0.0134544
CDCA4	S2	protein_coding	0.659252	PosMYC	1.394	1.178	1.65	0	1.60253	1.19923	2.14146	0.00159433
TRIAP1	S2	protein_coding	0.558099	PosMYC	1.391	1.069	1.811	0.014	1.47567	1.10392	1.9726	0.00846797
SHCBP1	S2	protein_coding	0.677378	PosMYC	1.389	1.197	1.612	0	1.74885	1.3084	2.33757	0.000180519
PGAM1	S2	protein_coding	0.518039	PosMYC	1.516	1.213	1.894	0	1.35244	1.01173	1.8079	0.0408538
ESCO2	S2	protein_coding	0.691899	PosMYC	1.388	1.16	1.662	0	1.58026	1.18191	2.11288	0.00198731
RRM2	S2	protein_coding	0.778571	PosMYC	1.314	1.168	1.478	0	1.68906	1.26356	2.25786	0.000421587
CYCS	S2	protein_coding	0.629785	PosMYC	1.563	1.26	1.937	0	1.70973	1.27957	2.2845	0.000363434
MTBP	S2	protein_coding	0.580553	PosMYC	1.325	1.082	1.622	0.006	1.42115	1.06195	1.90184	0.0168625
MRPL13	S2	protein_coding	0.639834	PosMYC	1.368	1.132	1.653	0.001	1.94837	1.45797	2.60373	1.03e-05
POP7	S2	protein_coding	0.619689	PosMYC	1.252	1.012	1.549	0.039	1.41939	1.06206	1.89694	0.0195943
MRPL52	S2	protein_coding	0.51014	PosMYC	1.37	1.082	1.735	0.009	1.40119	1.04869	1.87218	0.0234404
CKS1B	S2	protein_coding	0.781904	PosMYC	1.351	1.17	1.561	0	1.66816	1.24684	2.23184	0.000532716
PPP1R14B	S2	protein_coding	0.513583	PosMYC	1.426	1.164	1.747	0.001	1.50051	1.12297	2.00499	0.00645597
UQCRH	S2	protein_coding	0.558904	PosMYC	1.267	1.006	1.595	0.044	1.42751	1.06836	1.90739	0.0172149
FBXO45	S2	protein_coding	0.534386	PosMYC	1.438	1.186	1.744	0	1.67092	1.24986	2.23383	0.000544456
TRMT10C	S2	protein_coding	0.604626	PosMYC	1.318	1.03	1.686	0.028	1.47878	1.10674	1.97587	0.00876479
EXO1	S2	protein_coding	0.775168	PosMYC	1.34	1.187	1.512	0	1.54616	1.1558	2.06837	0.0031187
ZWILCH	S2	protein_coding	0.610793	PosMYC	1.42	1.161	1.737	0.001	1.48462	1.11006	1.98559	0.00734207
UBE2C	S2	protein_coding	0.760178	PosMYC	1.174	1.07	1.288	0.001	1.45023	1.08504	1.93834	0.0121092
PSMD2	S2	protein_coding	0.515704	PosMYC	1.553	1.261	1.912	0	1.57449	1.17787	2.10466	0.00222305
BANF1	S2	protein_coding	0.540406	PosMYC	1.575	1.22	2.032	0	1.62336	1.21378	2.17114	0.00107036
RUVBL1	S2	protein_coding	0.676129	PosMYC	1.381	1.111	1.716	0.004	1.37774	1.03068	1.84166	0.0301883
LMNB2	S2	protein_coding	0.566455	PosMYC	1.349	1.143	1.592	0	1.76032	1.3151	2.35625	0.000124955
TYMS	S2	protein_coding	0.613303	PosMYC	1.323	1.131	1.549	0	1.66692	1.24629	2.22951	0.000546585
HASPIN	S2	protein_coding	0.659776	PosMYC	1.333	1.128	1.576	0.001	1.62961	1.21765	2.18096	0.000916071
UBE2N	S2	protein_coding	0.562285	PosMYC	1.396	1.066	1.827	0.015	1.43241	1.07163	1.91466	0.0147971
AURKB	S2	protein_coding	0.81649	PosMYC	1.204	1.081	1.341	0.001	1.51808	1.13507	2.03034	0.00470866
CYC1	S2	protein_coding	0.580115	PosMYC	1.237	1.032	1.484	0.021	1.57344	1.1776	2.10233	0.00248859
COA4	S2	protein_coding	0.507913	PosMYC	1.341	1.042	1.725	0.022	1.40436	1.05042	1.87756	0.021526
SNRPE	S2	protein_coding	0.600745	PosMYC	1.54	1.211	1.959	0	1.56334	1.17	2.08891	0.00277203
MRPS16	S2	protein_coding	0.572946	PosMYC	1.491	1.13	1.967	0.005	1.34631	1.00746	1.79912	0.0465823
KPNA2	S2	protein_coding	0.795815	PosMYC	1.365	1.181	1.578	0	1.76141	1.31678	2.35618	0.000129996
RUVBL2	S2	protein_coding	0.514209	PosMYC	1.545	1.19	2.006	0.001	1.71478	1.28308	2.29173	0.000295755
ALYREF	S2	protein_coding	0.693217	PosMYC	1.37	1.124	1.67	0.002	1.43176	1.07131	1.91349	0.0154899
LIN9	S2	protein_coding	0.572651	PosMYC	1.43	1.152	1.776	0.001	1.6039	1.19991	2.14391	0.00146157
IQGAP3	S2	protein_coding	0.589975	PosMYC	1.194	1.059	1.347	0.004	1.53507	1.14727	2.05396	0.00361705
XPOT	S2	protein_coding	0.575096	PosMYC	1.241	1.012	1.521	0.038	1.40548	1.05145	1.8787	0.0211975
CDCA2	S2	protein_coding	0.716342	PosMYC	1.339	1.168	1.536	0	1.64052	1.22678	2.19379	0.000834609
NDUFA12	S2	protein_coding	0.571283	PosMYC	1.464	1.122	1.91	0.005	1.52506	1.14077	2.03882	0.0042287
PARPBP	S2	protein_coding	0.727407	PosMYC	1.267	1.075	1.493	0.005	1.65526	1.2365	2.21583	0.000590199
KIF18B	S2	protein_coding	0.717136	PosMYC	1.179	1.058	1.314	0.003	1.63137	1.22001	2.18142	0.000966176
SAPCD2	S2	protein_coding	0.662663	PosMYC	1.25	1.097	1.425	0.001	1.50462	1.12579	2.01093	0.00592264
PPP1CC	S2	protein_coding	0.514185	PosMYC	1.402	1.063	1.849	0.017	1.4662	1.09669	1.96022	0.00945103
ERCC6L	S2	protein_coding	0.65206	PosMYC	1.313	1.124	1.535	0.001	1.40432	1.05015	1.87794	0.0210135
FANCA	S2	protein_coding	0.522352	PosMYC	1.239	1.043	1.472	0.015	1.46229	1.09399	1.95458	0.0102328
EIF4EBP1	S2	protein_coding	0.623127	PosMYC	1.145	1.01	1.299	0.035	1.39723	1.04573	1.86689	0.024592
H2AX	S2	protein_coding	0.621939	PosMYC	1.483	1.245	1.765	0	1.82782	1.36693	2.44411	5.21e-05
FAM72B	S2	protein_coding	0.723366	PosMYC	1.459	1.207	1.763	0	1.85698	1.38809	2.48426	3.07e-05
SUMO2	S2	protein_coding	0.516479	PosMYC	1.455	1.095	1.935	0.01	1.52907	1.14426	2.04329	0.00428703
FAM111B	S2	protein_coding	0.530521	PosMYC	1.226	1.081	1.391	0.002	1.68962	1.2634	2.25963	0.000400082
TUBB	S2	protein_coding	0.569271	PosMYC	1.253	1.039	1.511	0.019	1.37371	1.02798	1.83572	0.0322226
PPIA	S2	protein_coding	0.555133	PosMYC	1.745	1.349	2.257	0	1.79384	1.34146	2.39877	8.64e-05
FAM72A	S2	protein_coding	0.705769	PosMYC	1.646	1.302	2.081	0	1.58313	1.18341	2.11786	0.00185854
XRCC2	S2	protein_coding	0.635498	PosMYC	1.217	1.055	1.404	0.007	1.58356	1.18335	2.11911	0.0018056
RAD54B	S2	protein_coding	0.60745	PosMYC	1.452	1.086	1.941	0.012	1.41751	1.06037	1.89492	0.0182482
BLM	S2	protein_coding	0.613763	PosMYC	1.331	1.131	1.566	0.001	1.45124	1.08446	1.94208	0.0113452
MRPL21	S2	protein_coding	0.623291	PosMYC	1.322	1.063	1.644	0.012	1.5943	1.19278	2.13097	0.0017189
RPF2	S2	protein_coding	0.539263	PosMYC	1.446	1.127	1.856	0.004	1.39724	1.04465	1.86884	0.0228977
TEAD4	S2	protein_coding	0.507436	PosMYC	1.474	1.237	1.756	0	1.38092	1.03335	1.84541	0.0294897
GPN1	S2	protein_coding	0.575398	PosMYC	1.447	1.134	1.848	0.003	1.65704	1.23978	2.21472	0.000684882
WDHD1	S2	protein_coding	0.593206	PosMYC	1.347	1.16	1.563	0	1.5716	1.17415	2.10358	0.00208533
PPIAP22	S2	processed_pseudogene	0.559197	PosMYC	1.541	1.243	1.912	0	1.55777	1.1647	2.08351	0.00265147
PNP	S2	protein_coding	0.509357	PosMYC	1.305	1.077	1.582	0.007	1.63671	1.22397	2.18864	0.000889963
ARHGAP11A	S2	protein_coding	0.709813	PosMYC	1.384	1.202	1.592	0	1.81235	1.35476	2.42451	6e-05
CENPW	S2	protein_coding	0.777923	PosMYC	1.196	1.057	1.353	0.004	1.51903	1.13678	2.02981	0.00503126
MZT1	S2	protein_coding	0.544984	PosMYC	1.366	1.128	1.654	0.001	1.67366	1.25257	2.23632	0.000608015
DNAJC9	S2	protein_coding	0.684333	PosMYC	1.455	1.169	1.809	0.001	1.48999	1.11475	1.99155	0.00714961
VDAC1	S2	protein_coding	0.508701	PosMYC	1.811	1.432	2.291	0	1.83185	1.37049	2.44852	5.48e-05
FAM72D	S2	protein_coding	0.696227	PosMYC	1.428	1.154	1.768	0.001	1.62702	1.21759	2.17412	0.00114622
UBE2SP1	S2	processed_pseudogene	0.563617	PosMYC	1.392	1.186	1.634	0	1.65469	1.23691	2.21358	0.000657183
KIFC1	S2	protein_coding	0.780428	PosMYC	1.203	1.076	1.345	0.001	1.43544	1.07342	1.91954	0.0143254
HMBS	S2	protein_coding	0.516513	PosMYC	1.309	1.059	1.618	0.013	1.52575	1.14192	2.0386	0.00469243
AC112777.1	S2	processed_pseudogene	0.579897	PosMYC	1.387	1.155	1.667	0	1.57427	1.17651	2.10649	0.00208286
TMPO-AS1	S2	lncRNA	0.523513	PosMYC	1.426	1.171	1.736	0	1.44298	1.07926	1.92929	0.0129899
AC092718.4	S2	lncRNA	0.512616	PosMYC	1.34	1.127	1.594	0.001	1.62499	1.21616	2.17124	0.00120508
BOP1	S2	protein_coding	0.550654	PosMYC	1.264	1.07	1.493	0.006	1.59926	1.19679	2.13708	0.00165703
MRPL12	S2	protein_coding	0.506879	PosMYC	1.275	1.081	1.503	0.004	1.66516	1.24622	2.22493	0.000692673
FAM72C	S2	protein_coding	0.632645	PosMYC	1.409	1.11	1.789	0.005	1.72096	1.2869	2.30142	0.000251918
TIMM23	S2	protein_coding	0.61536	PosMYC	1.437	1.08	1.912	0.013	1.41048	1.05557	1.88472	0.0206732
UHRF1	S2	protein_coding	0.662143	PosMYC	1.267	1.109	1.447	0	1.3666	1.02242	1.82666	0.0344875
EEF1AKMT4	S2	protein_coding	0.662929	PosMYC	1.257	1.077	1.466	0.004	1.47739	1.10553	1.97432	0.00856199
NFIX	S1	protein_coding	-0.568855	NegMYC	0.88	0.783	0.989	0.032	0.682659	0.510794	0.91235	0.0100378
VSIG2	S1	protein_coding	-0.544114	NegMYC	0.907	0.845	0.973	0.006	0.737931	0.552112	0.986289	0.0393825
MUSK	S1	protein_coding	-0.532352	NegMYC	0.507	0.313	0.82	0.006	0.710716	0.531688	0.950025	0.0210094
ADGRF5	S1	protein_coding	-0.544484	NegMYC	0.869	0.797	0.948	0.002	0.64016	0.479059	0.855438	0.00280777
CASS4	S1	protein_coding	-0.518619	NegMYC	0.783	0.662	0.926	0.004	0.641932	0.480337	0.85789	0.00289768
DPYSL2	S1	protein_coding	-0.532765	NegMYC	0.803	0.699	0.922	0.002	0.690738	0.516973	0.92291	0.0132259
SUSD2	S1	protein_coding	-0.528109	NegMYC	0.905	0.846	0.968	0.004	0.655353	0.490211	0.876129	0.00426052
CHRDL1	S1	protein_coding	-0.520748	NegMYC	0.868	0.793	0.951	0.002	0.592608	0.443529	0.791795	0.000533773
CTSH	S1	protein_coding	-0.520996	NegMYC	0.828	0.74	0.927	0.001	0.672263	0.502336	0.899671	0.00685261
ASPA	S1	protein_coding	-0.525785	NegMYC	0.672	0.473	0.955	0.027	0.724446	0.542167	0.968009	0.0306802
HLF	S1	protein_coding	-0.529777	NegMYC	0.841	0.761	0.93	0.001	0.618394	0.46279	0.826316	0.00132694
MGP	S1	protein_coding	-0.564541	NegMYC	0.861	0.77	0.962	0.008	0.714101	0.534322	0.954368	0.0227641
EFCC1	S1	protein_coding	-0.507221	NegMYC	0.799	0.677	0.944	0.008	0.690457	0.516504	0.922997	0.0119525
VIPR1	S1	protein_coding	-0.538728	NegMYC	0.799	0.695	0.918	0.002	0.676851	0.506335	0.90479	0.00807169
MAN1C1	S1	protein_coding	-0.501152	NegMYC	0.839	0.705	0.999	0.049	0.685874	0.513331	0.916413	0.0116393
ATP13A4	S1	protein_coding	-0.565773	NegMYC	0.885	0.818	0.957	0.002	0.66645	0.498789	0.890468	0.00662051
KCNA5	S1	protein_coding	-0.500875	NegMYC	0.724	0.543	0.967	0.029	0.671905	0.502876	0.897749	0.0077592
SYNE1	S1	protein_coding	-0.53808	NegMYC	0.826	0.71	0.961	0.013	0.70162	0.525115	0.937454	0.0173764
RAI2	S1	protein_coding	-0.562109	NegMYC	0.861	0.745	0.995	0.043	0.734612	0.549611	0.981885	0.0370443
FAM189A2	S1	protein_coding	-0.510095	NegMYC	0.766	0.662	0.886	0	0.647328	0.484444	0.864979	0.00356117
SCN7A	S1	protein_coding	-0.651444	NegMYC	0.838	0.74	0.949	0.005	0.746314	0.55849	0.997304	0.0482405
NTRK3	S1	protein_coding	-0.598498	NegMYC	0.418	0.205	0.85	0.016	0.747859	0.559695	0.99928	0.0499633
ABCA8	S1	protein_coding	-0.593826	NegMYC	0.804	0.688	0.939	0.006	0.708456	0.530071	0.946872	0.0199085
CYP4B1	S1	protein_coding	-0.561165	NegMYC	0.882	0.83	0.937	0	0.647555	0.484323	0.865802	0.00307184
HMCN2	S1	protein_coding	-0.55545	NegMYC	0.699	0.513	0.953	0.024	0.699199	0.523175	0.934446	0.0157525
MS4A2	S1	protein_coding	-0.521823	NegMYC	0.812	0.705	0.935	0.004	0.729948	0.546319	0.975299	0.0345361
SCN2B	S1	protein_coding	-0.513652	NegMYC	0.737	0.562	0.967	0.028	0.691722	0.517696	0.924246	0.0133569
C16orf89	S1	protein_coding	-0.545753	NegMYC	0.908	0.86	0.959	0.001	0.717305	0.536656	0.958764	0.0245722
ABI3BP	S1	protein_coding	-0.540621	NegMYC	0.867	0.765	0.983	0.026	0.679697	0.508702	0.908172	0.00964159
GRIA1	S1	protein_coding	-0.510616	NegMYC	0.614	0.464	0.812	0.001	0.672965	0.503618	0.899256	0.00778306
GHRL	S1	protein_coding	-0.510009	NegMYC	0.621	0.449	0.858	0.004	0.569026	0.425515	0.760939	0.000149157
CD1E	S1	protein_coding	-0.527661	NegMYC	0.856	0.768	0.954	0.005	0.733088	0.548666	0.9795	0.0367735
CPAMD8	S1	protein_coding	-0.508883	NegMYC	0.888	0.804	0.98	0.018	0.702874	0.52566	0.939831	0.0169603
PIGR	S1	protein_coding	-0.512174	NegMYC	0.944	0.897	0.993	0.024	0.748601	0.560147	1.00046	0.049933
C1QTNF7	S1	protein_coding	-0.710962	NegMYC	0.802	0.681	0.943	0.008	0.72447	0.541856	0.968627	0.0286656
CREBRF	S1	protein_coding	-0.516338	NegMYC	0.767	0.609	0.965	0.024	0.692234	0.518093	0.924908	0.0137375
VEGFD	S1	protein_coding	-0.531331	NegMYC	0.841	0.759	0.93	0.001	0.700551	0.524252	0.936136	0.0163869
BTNL9	S1	protein_coding	-0.52033	NegMYC	0.815	0.703	0.946	0.007	0.701198	0.52468	0.937102	0.0162276
MFAP4	S1	protein_coding	-0.594975	NegMYC	0.9	0.822	0.984	0.021	0.737625	0.552048	0.985586	0.0404573
CX3CR1	S1	protein_coding	-0.524096	NegMYC	0.829	0.729	0.942	0.004	0.724658	0.542266	0.968398	0.0297894
RSPO1	S1	protein_coding	-0.509051	NegMYC	0.687	0.511	0.923	0.013	0.656021	0.490987	0.876526	0.00484299
ZNF540	S1	protein_coding	-0.603986	NegMYC	0.596	0.456	0.78	0	0.600223	0.449131	0.802144	0.000634971
HPSE2	S1	protein_coding	-0.57775	NegMYC	0.679	0.518	0.891	0.005	0.682564	0.510784	0.912115	0.0101543
GNG7	S1	protein_coding	-0.532505	NegMYC	0.712	0.608	0.834	0	0.526433	0.393623	0.704053	1.56e-05
PRDM16-DT	S1	lncRNA	-0.518247	NegMYC	0.773	0.653	0.916	0.003	0.592513	0.443252	0.792037	0.000424825
TMPRSS2	S1	protein_coding	-0.543228	NegMYC	0.849	0.776	0.928	0	0.674642	0.504911	0.90143	0.00835139
SLIT3	S1	protein_coding	-0.544822	NegMYC	0.865	0.762	0.982	0.025	0.634255	0.474691	0.847456	0.00235847
CYP4Z1	S1	protein_coding	-0.505522	NegMYC	0.774	0.607	0.987	0.039	0.668589	0.500101	0.893842	0.00630729
ANKDD1B	S1	protein_coding	-0.512127	NegMYC	0.841	0.718	0.984	0.031	0.744017	0.556812	0.994162	0.0456838
ZDHHC11B	S1	protein_coding	-0.509783	NegMYC	0.83	0.741	0.929	0.001	0.721592	0.539993	0.964263	0.0291613
LTC4S	S1	protein_coding	-0.514164	NegMYC	0.753	0.626	0.905	0.003	0.679204	0.508258	0.907646	0.00922001
MS4A4E	S1	protein_coding	-0.511158	NegMYC	0.695	0.523	0.923	0.012	0.689976	0.516332	0.922018	0.0134327
RN7SKP51	S1	misc_RNA	-0.529356	NegMYC	0.854	0.749	0.974	0.018	0.682055	0.510444	0.911361	0.0101408
LHFPL3-AS2	S1	lncRNA	-0.500092	NegMYC	0.89	0.806	0.982	0.02	0.644255	0.482136	0.860887	0.00321945
CADM3-AS1	S1	lncRNA	-0.574391	NegMYC	0.554	0.325	0.944	0.03	0.583164	0.436282	0.779497	0.000304112
AL157895.1	S1	lncRNA	-0.510885	NegMYC	0.573	0.366	0.896	0.015	0.651642	0.487641	0.8708	0.00405663
ADAMTS9-AS2	S1	lncRNA	-0.506366	NegMYC	0.604	0.4	0.913	0.017	0.679362	0.508423	0.907774	0.00938887
AC087854.1	S1	lncRNA	-0.517245	NegMYC	0.547	0.33	0.908	0.02	0.74408	0.556852	0.994257	0.0476903
RAB44	S1	protein_coding	-0.505854	NegMYC	0.484	0.301	0.777	0.003	0.725134	0.542717	0.968866	0.0309641
AL162511.1	S1	lncRNA	-0.501679	NegMYC	0.847	0.749	0.958	0.008	0.668549	0.500165	0.893621	0.00663553
AC022164.1	S1	lncRNA	-0.524797	NegMYC	0.667	0.458	0.973	0.036	0.618809	0.463102	0.826869	0.00134958
ADAMTS7P3	S1	transcribed_unprocessed_pseudogene	-0.514447	NegMYC	0.685	0.526	0.891	0.005	0.683592	0.511598	0.913409	0.0106472
NAGPA-AS1	S1	lncRNA	-0.591818	NegMYC	0.723	0.545	0.957	0.024	0.727444	0.544361	0.972103	0.0317441
AL354861.3	S1	lncRNA	-0.544089	NegMYC	0.18	0.055	0.586	0.004	0.692014	0.517573	0.925248	0.0127815
AL109659.2	S1	lncRNA	-0.532777	NegMYC	0.666	0.457	0.97	0.034	0.706088	0.528461	0.943419	0.0193283
AL512662.1	S1	lncRNA	-0.509247	NegMYC	0.715	0.535	0.955	0.023	0.738725	0.552873	0.987053	0.0414155
AL133482.1	S1	lncRNA	-0.514869	NegMYC	0.731	0.582	0.918	0.007	0.744815	0.557434	0.995184	0.0476989
