# Supplementary material for: Integrated analysis of bulk and single-cell RNA-seq reveals the role of MYC signaling in lung adenocarcinoma
Source: Front Genet. 2022 Oct 10;13:1021978. doi: 10.3389/fgene.2022.1021978 (PMC9589149; doi:10.3389/fgene.2022.1021978)
Supplement: Supplementary file 2 [file Table1.XLSX]

## Sheet: Sheet1
Table S1.Clinical characteristics of the patients from multiple institutions.
Characteristics	TCGA N = 516	GSE31210 N = 226	GSE68465 N = 443	GSE72094 N = 398
Platform	Illumina RNAseq	Affymetrix HG-U133 Plus 2.0 Array	Affymetrix HG-U133A Array	Affymetrix 2.0 microarray
Age	65.06 ± 0.5062	59.57 ± 0.4924	64.42 ± 0.4799	69.36 ± 0.4736
Gender
Male	172 (46.7%)	105 (46.5%)	223 (50.3%)	176 (44.2%)
Female	196 (53.3%)	121 (53.5%)	220 (49.7%)	222 (55.8%)
Stage
I and II	309 (84.0%)	226 (100%)	NA	321 (80.7%)
III and IV	59 (16.0%)	0	NA	72 (19.3%)
